# Supplementary material for: Effects of the Protein Concentration and Quality in a Canned Diet on the Fecal Microbiota of Healthy Adult Cats
Source: Metabolites. 2022 Jan 24;12(2):105. doi: 10.3390/metabo12020105 (PMC8874684; doi:10.3390/metabo12020105)
Supplement: Supplementary file 1 [file metabolites-12-00105-s001.zip]

Archive with 1 entries (1 files):
- metabolites-1566194-supplementary.pdf
